# Supplementary material for: Compliance of private pharmacies in Uganda with controlled prescription drugs regulations: a mixed-methods study
Source: Subst Abuse Treat Prev Policy. 2020 Feb 18;15:16. doi: 10.1186/s13011-020-00261-x (PMC7027211; doi:10.1186/s13011-020-00261-x)
Supplement: Supplementary file 1 — Additional file 1. Compliance survey dataset Microsoft Excel data set of the questionnaire survey redacted for potential participant identifiers to maximize confidentiality. The following data was deleted completely: type of pharmacy; nationality of dispenser; home region of dispenser; religious background; marital status. [file 13011_2020_261_MOESM1_ESM.xls]

## Sheet: Sheet1
UNIQUE	AGEofBUS	BusYrs	A3A	A3B	A4	YRSspent	VAR00002	PHARMACI	PHARMACY	NURSEMID	PROFESSION	OTHER	VAR00003	VAR00004	A14A	EducationHigh	HighestEduc	B	DEGREE	OTHER1	MORPHINEINJ	ORALMORPHINE	CODEINETABS	OXYCODON	HYDROCODONE	PETHIDINE	TRAMADOLINJ	TRAMADOLCAPS	AMPHETAMINE	METHAMPHETAMINE	KETAMINE	PROPOFOL	FENTANIL	ALFENTANIL	SUFENTANIL	OXYCONTIN	PHENOBARBITONE	AMOBARBITONE	SECOBARBITONE	DIAZEPAM	ALPRAZOLAM	BROMAZEPAM	B1	B2	B3	B4	B5	B6	B7
KR02	4	More than 2 years	male		31	4	Less or Equal to 2 years			Y	Nurse		6	More than 2 years	diploma	NonGraduate	NG				N	N	N	N	N	N	Y	Y	N	N	N	N	N	N	N	N	Y	N	N	N	N	N	2	0	2	2	2	2	0
KR07	8		female		30	7	Less or Equal to 2 years			Y	Nurse									DISPENSER	N	N	Y	N	N	N	Y	Y	N	N	Y	N	N	N	N	N	Y	N	N	Y	N	N	2	1	1	0	2	1	0
KR10	3		female		28	3	Less or Equal to 2 years			Y	Nurse		6	More than 2 years	diploma	NonGraduate	NG				N	N	Y	N	N	N	Y	Y	N	N	Y	N	N	N	N	N	Y	N	N	Y	Y	Y	0	0	0	0	2	0	0
KR100	4		male		28	1				Y	Nurse		2	Less or equal to 2 years	postsecondary	NonGraduate	NG				N	N	N	N	N	N	Y	Y	N	N	N	N	N	N	N	N	Y	N	N	Y	N	N	2	0	0	2	2	2	0
KR107	0	More than 2 years	male		24	0			Y		Pharmacy Professional		2	Less or equal to 2 years	diploma	NonGraduate	NG				N	N	N	N	N	N	Y	Y	N	N	N	N	N	N	N	N	N	N	N	Y	Y	N	2	2	1	2	2	2	0
KR116			male		37	9	Less or Equal to 2 years				Nurse	ORTHOPEDIATRIC OFFICER	13	More than 2 years	diploma	NonGraduate	NG				N	N	Y	N	N	Y	Y	Y	N	N	Y	N	N	N	N	N	Y	N	N	Y	Y	Y	0	0	0	0	2	0	0
KR12	13		female		24	2				Y	Nurse		3	More than 2 years	postsecondary	NonGraduate	NG				N	N	Y	N	N	N	Y	Y	N	N	N	N	N	N	N	N	Y	N	N	Y	Y	N	2	0	0	2	2	0	0
KR120	2	More than 2 years	female		32	1			Y		Pharmacy Professional		1	Less or equal to 2 years	diploma	NonGraduate	NG				Y	Y	Y	Y	Y	Y	Y	Y	Y	N	Y	Y	Y	N	N	N	Y	N	N	Y	Y	Y	0	0	0	0	0	0	0
KR122	4		male		22	0			Y		Pharmacy Professional		1	Less or equal to 2 years	diploma	NonGraduate	NG				Y	N	N	N	N	Y	Y	Y	N	N	Y	N	N	N	N	N	Y	N	N	Y	Y	Y	0	0	0	0	2	2	0
KR125	3		male		32	3	Less or Equal to 2 years				Nurse	CLINICAL OFFICER	7	More than 2 years	degree	Graduate	G		BACHELORS		N	N	Y	N	N	N	Y	Y	N	N	Y	N	N	N	N	N	Y	N	N	Y	Y	N	2	0	0	0	2	0	0
KR128	3		male		24	1			Y		Pharmacy Professional		1	Less or equal to 2 years	diploma	NonGraduate	NG				N	N	Y	N	N	N	Y	Y	N	N	N	N	N	N	N	N	Y	N	N	Y	Y	N	2	0	0	2	2	1	0
KR13	4		female		23	1			Y		Pharmacy Professional		1	Less or equal to 2 years	diploma	NonGraduate	NG				Y	N	Y	N	N	N	Y	Y	N	N	N	N	N	N	N	N	Y	N	N	Y	Y	Y	2	0	0	2	2	0	0
KR130			female		31	2				Y	Nurse		4	More than 2 years	postsecondary	NonGraduate	NG				N	N	N	N	N	N	Y	Y	N	N	Y	N	N	N	N	N	N	N	N	Y	N	N	2	2	1	0	2	2	0
KR131			female		32					Y	Nurse		12	More than 2 years	postsecondary	NonGraduate	NG				N	N	Y	N	N	N	Y	Y	N	N	N	N	N	N	N	N	N	N	N	Y	N	N	2	2	0	2	2	0	1
KR132			female		28	1				Y	Nurse				postsecondary	NonGraduate	NG				N	N	N	N	N	N	Y	Y	N	N	N	N	N	N	N	N	Y	N	N	Y	Y	N	2	0	0	2	2	2	0
KR133	6		male		24	3	Less or Equal to 2 years		Y		Pharmacy Professional		3	More than 2 years	diploma	NonGraduate	NG				N	N	Y	N	N	N	Y	Y	N	N	N	N	N	N	N	N	Y	N	N	Y	N	N	2	0	0	2	2	2	0
KR134	2	More than 2 years	male		29	1				Y	Nurse		9	More than 2 years	postsecondary	NonGraduate	NG				N	N	Y	N	N	N	Y	Y	N	N	Y	N	N	N	N	N	Y	N	N	Y	N	N	2	0	0	0	2	0	1
KR135	7		male		22	1			Y		Pharmacy Professional		0	Less or equal to 2 years	diploma	NonGraduate	NG				Y	N	Y	N	N	Y	Y	Y	N	N	Y	N	Y	N	N	N	Y	N	N	Y	Y	N	0	0	0	0	2	1	0
KR136	4		male		28	4	Less or Equal to 2 years			Y	Nurse		6	More than 2 years	postsecondary	NonGraduate	NG				Y	N	Y	N	N	Y	Y	Y	N	N	N	N	N	N	N	N	Y	N	N	Y	Y	N	0	0	0	2	2	0	0
KR139	20		male		27	2					Nurse	CLINICAL OFFICER	2	Less or equal to 2 years	diploma	NonGraduate	NG				N	N	Y	N	N	N	Y	Y	N	N	Y	N	N	N	N	Y	Y	N	N	Y	Y	Y	2	0	0	0	2	0	0
KR14	7		male		38	6	Less or Equal to 2 years			Y	Nurse				postsecondary	NonGraduate	NG				N	N	Y	N	N	N	Y	Y	N	N	N	N	N	N	N	N	Y	N	N	Y	N	N	2	0	1	2	2	0	0
KR140			female		28	2				Y	Nurse		2016	More than 2 years							N	N	Y	N	N	N	Y	Y	N	N	N	N	N	N	N	Y	Y	N	N	N	N	N	2	0	0	2	2	0	0
KR15			female		25	3	Less or Equal to 2 years			Y	Nurse		4	More than 2 years	diploma	NonGraduate	NG				N	N	N	N	N	N	Y	Y	N	N	N	N	N	N	N	N	N	N	N	Y	N	N	2	2	0	2	2	2	0
KR150	4		female		28	1				Y	Nurse		9	More than 2 years	postsecondary	NonGraduate	NG				N	N	N	N	N	N	Y	Y	N	N	N	N	N	N	N	N	N	N	N	N	N	N	2	2	2	2	2	2	1
KR156	28		male		31	8	Less or Equal to 2 years		Y		Pharmacy Professional		8	More than 2 years	diploma	NonGraduate	NG				N	N	Y	N	N	Y	Y	Y	N	N	N	N	N	N	N	N	Y	N	N	Y	Y	Y	0	0	0	2	2	1	1
KR17	6		male		30	2				Y	Nurse		5	More than 2 years	postsecondary	NonGraduate	NG				N	N	N	N	N	N	Y	Y	N	N	N	N	N	N	N	N	Y	N	N	Y	Y	N	2	0	0	0	2	2	0
KR18	2	More than 2 years	male		28	1			Y		Pharmacy Professional		2	Less or equal to 2 years	diploma	NonGraduate	NG				N	N	Y	N	N	Y	Y	Y	N	N	N	N	N	N	N	N	Y	N	N	Y	N	N	0	0	0	2	2	0	1
KR20	8		male		27	1				Y	Nurse		4	More than 2 years	diploma	NonGraduate	NG				N	N	Y	Y	N	Y	Y	Y	Y	N	Y	N	N	N	N	Y	Y	N	N	Y	Y	N	0	0	1	0	2	1	1
KR22	2	More than 2 years	female		26	1				Y	Nurse		2	Less or equal to 2 years	diploma	NonGraduate	NG				N	N	N	N	N	N	Y	Y	N	N	N	N	N	N	N	N	Y	N	N	Y	N	N	2	0	0	2	2	2	0
KR23			female		27	1				Y	Nurse		5	More than 2 years	diploma	NonGraduate	NG				N	N	N	N	N	N	Y	Y	N	N	Y	N	N	N	N	N	Y	N	N	Y	N	N	2	0	0	0	2	2	0
KR25	2	More than 2 years	female		31	1				Y	Nurse		3	More than 2 years	postsecondary	NonGraduate	NG				N	N	Y	N	N	Y	Y	Y	N	N	Y	Y	N	N	N	N	Y	N	N	Y	Y	N	0	0	0	0	0	0	0
KR30	17		female		26	2				Y	Nurse		5	More than 2 years	postsecondary	NonGraduate	NG				N	N	Y	N	N	N	Y	Y	Y	N	N	N	N	N	N	N	Y	N	N	Y	Y	N	2	1	0	2	2	0	1
KR34			male		39	10	Less or Equal to 2 years	Y			Pharmacy Professional		11	More than 2 years	degree	Graduate	G			BACHELORS	N	N	Y	N	N	N	Y	Y	N	N	N	N	N	N	N	N	Y	N	N	Y	Y	Y	2	1	1	2	2	1	1
KR36	3		male		28	1		Y			Pharmacy Professional		1	Less or equal to 2 years	degree	Graduate	G		BACHELORS		N	N	N	N	N	N	Y	Y	N	N	N	N	N	N	N	N	N	N	N	Y	Y	N	2	2	0	2	2	2	0
KR38	4		male		26	1		Y			Pharmacy Professional		2	Less or equal to 2 years	degree	Graduate	G		BACELORS		Y	N	Y	N	Y	Y	Y	Y	Y	N	Y	Y	Y	Y	Y	N	Y	N	N	Y	Y	Y	0	0	0	0	0	0	0
KR40	6		male		27	0		Y			Pharmacy Professional		1	Less or equal to 2 years	degree	Graduate	G		BACHELORS		N	N	Y	N	N	Y	Y	Y	N	N	N	N	N	N	N	N	Y	N	N	Y	Y	N	0	0	0	2	2	0	0
KR43	3		female		28	2				Y	Nurse		5	More than 2 years	diploma	NonGraduate	NG				N	N	Y	N	N	N	Y	Y	N	N	Y	N	N	N	N	N	Y	N	N	Y	Y	N	2	1	1	1	2	1	1
KR46	11		male		26	0					Nurse	CLINICAL OFFICER	2	Less or equal to 2 years	diploma	NonGraduate	NG				N	N	Y	N	N	N	Y	Y	N	N	N	N	N	N	N	N	Y	N	N	Y	Y	N	2	0	1	2	2	0	1
KR48	3		female		40	3	Less or Equal to 2 years	Y			Pharmacy Professional		8	More than 2 years	degree	Graduate	G	BACHELORS			N	N	N	N	N	Y	Y	Y	N	N	Y	N	N	N	N	N	Y	N	N	Y	Y	Y	0	0	0	0	2	2	0
KR49	21		male		25	2			Y		Pharmacy Professional		1	Less or equal to 2 years	degree	Graduate	G		BACHELORS		N	N	Y	N	N	N	Y	Y	N	N	N	N	N	N	N	N	Y	N	N	Y	Y	Y	2	0	0	2	2	0	0
KR50			male		26	1				Y	Nurse		2	Less or equal to 2 years	diploma	NonGraduate	NG				N	N	Y	N	N	N	Y	Y	N	N	N	N	N	N	N	N	N	N	N	Y	N	N	2	2	1	2	2	1	1
KR57	3		female		30	1				Y	Nurse		5	More than 2 years	postsecondary	NonGraduate	NG				N	N	N	N	N	N	Y	Y	N	N	N	N	N	N	N	N	N	N	N	Y	N	N	2	0	0	2	2	2	0
KR58	3		female		26	3	Less or Equal to 2 years			Y	Nurse		3	More than 2 years	postsecondary	NonGraduate	NG				N	N	N	N	N	N	Y	Y	N	N	N	N	N	N	N	N	N	N	N	N	N	N	1	1	1	1	1	1	0
KR59	2	More than 2 years	female		25	2				Y	Nurse		5	More than 2 years	postsecondary	NonGraduate	NG				N	N	N	N	N	N	Y	Y	N	N	N	N	N	N	N	Y	N	N	N	Y	N	N	2	2	0	2	2	2	0
KR63	10		male		24	1			Y		Pharmacy Professional		1	Less or equal to 2 years	diploma	NonGraduate	NG				N	N	Y	N	N	Y	Y	Y	N	N	Y	N	N	N	N	N	Y	N	N	Y	Y	Y	0	1	1	0	2	1	1
KR64	10	More than 2 years	male		24	1			Y		Pharmacy Professional		2	Less or equal to 2 years	diploma	NonGraduate	NG				N	N	Y	N	N	N	Y	Y	N	N	N	N	N	N	N	N	Y	N	N	Y	Y	Y	2	0	0	2	2	0	0
KR65	16	More than 2 years	female		38	8	Less or Equal to 2 years			Y	Nurse		8	More than 2 years	postsecondary	NonGraduate	NG				N	N	Y	N	N	N	Y	Y	N	N	N	N	N	N	N	N	Y	N	N	Y	Y	N	2	0	1	2	2	0	0
KR68	19	More than 2 years	female		25	2					Nurse	ORTHOPEADIC OFFICER	1	Less or equal to 2 years	diploma	NonGraduate	NG				N	N	Y	Y	Y	N	Y	Y	N	N	N	N	N	N	N	N	N	N	N	Y	Y	N	2	2	1	2	2	1	0
KR70	3	More than 2 years	male		25	1			Y		Pharmacy Professional		1	Less or equal to 2 years	diploma	NonGraduate	NG				N	N	Y	N	N	N	Y	Y	N	N	N	N	N	N	N	N	Y	N	N	Y	Y	Y	2	1	1	0	2	1	1
KR71	2	Less or equal to 2 years	female		23	1				Y	Nurse		2	Less or equal to 2 years	postsecondary	NonGraduate	NG				N	N	N	N	N	N	Y	Y	N	N	N	N	N	N	N	Y	Y	N	N	Y	N	N	2	1	1	2	2	2	1
KR73	2	Less or equal to 2 years	male		28	0				Y	Nurse		2	Less or equal to 2 years	postsecondary	NonGraduate	NG				N	N	N	N	N	N	Y	Y	N	N	N	N	N	N	N	N	N	N	N	Y	N	N	2	2	1	2	2	2	0
KR77	4	More than 2 years	female		23	2				Y	Nurse		2	Less or equal to 2 years	postsecondary	NonGraduate	NG				N	N	N	N	N	N	N	Y	N	N	N	N	N	N	N	N	N	N	N	N	N	N	2	2	2	2	2	2	0
KR78	20	More than 2 years	female		25	1					Nurse	CLINICAL OFFICER	1	Less or equal to 2 years	diploma	NonGraduate	NG				N	N	Y	N	N	N	N	N	N	N	N	N	N	N	N	N	Y	N	N	Y	Y	N	2	0	0	2	2	0	2
KR83			female		28	4	Less or Equal to 2 years			Y	Nurse		8	More than 2 years	postsecondary	NonGraduate	NG				N	N	N	N	N	N	Y	Y	N	N	N	N	N	N	N	N	Y	N	N	Y	N	N	2	1	1	2	2	0	0
KR84	4	More than 2 years	female		28	0				Y	Nurse		7	More than 2 years	postsecondary	NonGraduate	NG				N	N	Y	N	N	N	Y	Y	N	N	N	N	N	N	N	N	Y	N	N	Y	N	N	2	0	0	2	2	0	0
KR88	3	More than 2 years	male		29	3	Less or Equal to 2 years			Y	Nurse		5	More than 2 years	diploma	NonGraduate	NG				Y	N	Y	N	N	Y	Y	Y	N	N	N	N	N	N	N	N	N	N	N	Y	Y	N	0	2	0	2	2	0	0
KR93	2	Less or equal to 2 years	male		30	2		Y			Pharmacy Professional		3	More than 2 years	degree	Graduate	G		BACHELORS		Y	N	Y	N	N	Y	Y	Y	N	N	Y	N	N	N	N	N	Y	N	N	Y	Y	N	0	0	1	0	2	1	0
KR96	17	More than 2 years	female		27	1				Y	Nurse		2	Less or equal to 2 years	degree	Graduate	G		BACHELORS		Y	N	Y	N	N	Y	Y	Y	N	N	Y	N	N	N	N	N	Y	N	N	Y	Y	N	0	0	1	0	2	1	1
KR97	23	More than 2 years	female		25	2			Y		Pharmacy Professional		3	More than 2 years	diploma	NonGraduate	NG				N	N	N	N	N	N	Y	Y	N	N	N	N	N	N	N	N	N	N	N	N	Y	N	2	2	2	2	2	2	0
KW04	3	More than 2 years	female		22	2				Y	Nurse		3	More than 2 years	postsecondary	NonGraduate	NG				Y	N	N	N	N	Y	Y	Y	N	N	Y	N	N	N	N	Y	Y	N	N	Y	Y	N	0	0	1	0	2	2	1
KW09	71	More than 2 years	male		34	5	Less or Equal to 2 years	Y			Pharmacy Professional		8	More than 2 years	degree	Graduate	G		BACHELORS		Y	N	N	N	N	Y	Y	N	N	N	N	N	Y	N	N	Y	Y	N	N	N	N	N	0	2	2	2	2	2	0
KW19	4	More than 2 years	female		29	1				Y	Nurse		5	More than 2 years	postsecondary	NonGraduate	NG				N	N	N	N	N	N	Y	Y	N	N	Y	N	N	N	N	N	Y	N	N	Y	N	N	2	1	1	0	2	2	1
KW20	1	Less or equal to 2 years	male		27	1				Y	Nurse		2	Less or equal to 2 years	postsecondary	NonGraduate	NG				N	N	N	N	N	N	N	N	N	N	N	N	N	N	N	N	N	N	N	N	N	N	2	2	2	2	2	2	2
KW22	0	Less or equal to 2 years	female		23	0				Y	Nurse		1	Less or equal to 2 years	postsecondary	NonGraduate	NG				N	N	N	N	N	N	Y	Y	N	N	N	N	N	N	N	N	N	N	N	Y	N	N	2	2	0	2	2	2	1
KW25	5	More than 2 years	female		38	5	Less or Equal to 2 years			Y	Nurse		15	More than 2 years	diploma	NonGraduate	NG				N	N	Y	N	N	N	Y	Y	N	N	N	N	N	N	N	N	Y	N	N	Y	Y	N	2	1	2	2	1	1	1
KW27	8	More than 2 years	female		28	4	Less or Equal to 2 years		Y		Pharmacy Professional		3	More than 2 years	diploma	NonGraduate	NG				N	N	Y	N	N	Y	Y	Y	N	N	N	N	N	N	N	N	Y	N	N	Y	Y	N	1	1	1	2	2	1	1
KW28	20	More than 2 years	male		48	17	Less or Equal to 2 years	Y			Pharmacy Professional		27	More than 2 years	degree	Graduate	G		BACHELORS, MBS		N	N	N	N	N	N	N	Y	Y	N	N	N	N	N	N	N	Y	N	N	Y	Y	Y	2	0	0	2	2	2	0
KW42	5	More than 2 years	female		36	3	Less or Equal to 2 years			Y	Nurse		13	More than 2 years	postsecondary	NonGraduate	NG				N	N	N	N	N	N	Y	Y	N	N	N	N	N	N	N	N	N	N	N	N	N	N	2	2	2	2	2	2	1
KW43	20	More than 2 years	female		40	4	Less or Equal to 2 years				Nurse	CLINICAL PSYCHATRIC	2	Less or equal to 2 years	diploma	NonGraduate	NG				N	N	Y	N	N	N	Y	Y	N	N	N	N	N	N	N	N	Y	N	N	Y	N	N	2	0	0	2	2	0	0
KW55	0	Less or equal to 2 years	male		27	0				Y	Nurse		3	More than 2 years	diploma	NonGraduate	NG				N	N	N	N	N	N	N	N	N	Y	N	N	N	N	N	N	Y	N	N	N	N	N	2	0	2	2	2	2	2
KW58	10	More than 2 years	female		27	5	Less or Equal to 2 years			Y	Nurse		6	More than 2 years	postsecondary	NonGraduate	NG				N	N	N	N	N	N	Y	Y	N	N	N	N	N	N	N	N	N	N	N	N	N	N	2	2	2	2	2	2	1
KW59	8	More than 2 years	male		27	1				Y	Nurse		3	More than 2 years	postsecondary	NonGraduate	NG				N	N	N	N	N	N	Y	Y	N	N	N	Y	N	N	N	N	Y	N	N	Y	Y	N	2	1	1	2	1	2	1
KW62	3	More than 2 years	female		26	2				Y	Nurse		3	More than 2 years	postsecondary	NonGraduate	NG				N	N	Y	N	N	N	Y	Y	N	N	Y	N	N	N	N	N	Y	N	N	Y	Y	N	2	0	1	0	2	1	1
KW64	3	More than 2 years	female		28	0				Y	Nurse		5	More than 2 years	diploma	NonGraduate	NG				N	N	N	N	N	N	Y	Y	N	N	N	N	N	N	N	N	N	N	N	Y	N	N	2	2	0	2	2	2	0
KW65	10	More than 2 years	female		30	3	Less or Equal to 2 years			Y	Nurse		4	More than 2 years	postsecondary	NonGraduate	NG				N	N	N	N	N	N	Y	Y	N	N	N	N	N	N	N	N	Y	N	N	N	N	N	2	0	2	2	2	2	1
KW66	7	More than 2 years	male		24	1				Y	Nurse		3	More than 2 years	postsecondary	NonGraduate	NG				N	N	N	N	N	N	Y	Y	N	N	Y	N	N	N	N	N	N	Y	N	Y	N	N	1	0	0	0	2	2	1
KW67	13	More than 2 years	female		28	10	Less or Equal to 2 years			Y	Nurse		12	More than 2 years	diploma	NonGraduate	NG				N	N	N	N	N	N	Y	Y	N	N	N	Y	N	N	N	N	Y	N	N	Y	Y	N	2	0	0	2	0	2	9
KW68	6	More than 2 years	female		26	1				Y	Nurse		6	More than 2 years	diploma	NonGraduate	NG				N	N	Y	N	N	N	Y	Y	N	N	Y	N	N	N	N	N	Y	N	N	Y	Y	N	2	0	0	0	2	0	0
KW70	10	More than 2 years	male		25	3	Less or Equal to 2 years			Y	Nurse		5	More than 2 years	postsecondary	NonGraduate	NG				Y	N	Y	N	Y	Y	Y	Y	N	N	Y	Y	N	N	N	Y	Y	N	N	Y	Y	Y	0	0	0	0	0	0	0
KW72	26	More than 2 years	male		42	26	Less or Equal to 2 years				Nurse	B.COM			degree	Graduate	G		BACHELORS		N	N	N	N	N	N	Y	N	N	N	N	Y	N	N	N	N	N	N	N	Y	N	N	2	2	0	2	0	2	1
KW75	0	Less or equal to 2 years	male		28	0				Y	Nurse		3	More than 2 years	postsecondary	NonGraduate	NG				N	N	N	N	N	N	Y	Y	N	N	N	N	N	N	N	N	Y	N	N	Y	N	N	2	9	9	2	2	2	9
KW76	3	More than 2 years	male		25	1			Y		Pharmacy Professional		2015	More than 2 years							N	N	N	N	N	N	Y	Y	Y	N	N	N	N	N	N	N	Y	N	N	N	N	N	2	0	2	2	2	2	0
KW77			female		27	1				Y	Nurse		9	More than 2 years	diploma	NonGraduate	NG				N	N	Y	N	N	Y	Y	Y	N	N	Y	Y	N	N	N	N	Y	N	N	Y	Y	N	1	1	1	1	1	1	1
KW80			male		32	5	Less or Equal to 2 years		Y		Pharmacy Professional		6	More than 2 years	secondary	NonGraduate	NG	2008			N	N	Y	N	N	N	Y	Y	N	N	Y	Y	N	N	N	N	Y	N	N	Y	Y	N	2	0	1	0	0	0	1
KW81	22	More than 2 years	female		35	4	Less or Equal to 2 years			Y	Nurse		11	More than 2 years	postsecondary	NonGraduate	NG				N	N	N	N	N	N	Y	Y	N	N	N	N	N	N	N	N	Y	N	N	Y	N	N	2	0	0	2	2	2	1
KW84	0	Less or equal to 2 years	female		30	0				Y	Nurse		9	More than 2 years	postsecondary	NonGraduate	NG				N	N	N	N	N	N	Y	N	N	N	N	N	N	N	N	N	N	N	N	N	N	N	2	2	2	2	2	2	0
KW85			female		29	4	Less or Equal to 2 years			Y	Nurse		8	More than 2 years	postsecondary	NonGraduate	NG				Y	N	Y	N	N	Y	Y	Y	N	N	Y	N	N	N	N	N	Y	N	N	Y	Y	N	1	1	1	1	2	1	1
KW86	7	More than 2 years	male		29	2					Nurse	NURSING ASSISTANT	11	More than 2 years	secondary	NonGraduate	NG	S4			N	N	N	N	N	N	Y	Y	N	N	Y	N	N	N	N	N	Y	N	N	Y	N	N	2	0	0	0	2	2	0
KW89	6	More than 2 years	female		26	2				Y	Nurse		6	More than 2 years	diploma	NonGraduate	NG				N	N	N	N	N	N	N	Y	N	N	N	N	N	N	N	N	N	N	N	N	N	N	2	2	2	2	2	2	2
KW90			female		23	4	Less or Equal to 2 years			Y	Nurse		2	Less or equal to 2 years	postsecondary	NonGraduate	NG				Y	N	Y	N	N	Y	Y	Y	N	N	Y	Y	N	N	N	N	Y	N	N	Y	Y	N	1	1	1	1	0	1	1
KW91	5	More than 2 years	female		28	1				Y	Nurse		5	More than 2 years	diploma	NonGraduate	NG				N	N	Y	N	N	N	Y	Y	N	N	N	N	N	N	N	N	Y	N	N	Y	Y	N	2	1	1	2	2	1	9
KW92	1	Less or equal to 2 years	female		24	1				Y	Nurse				postsecondary	NonGraduate	NG				N	N	Y	N	N	Y	Y	Y	N	N	N	N	N	N	N	Y	Y	N	N	Y	Y	N	0	0	0	2	2	0	1
KW93	4	More than 2 years	female		23	1				Y	Nurse		1	Less or equal to 2 years	diploma	NonGraduate	NG				N	N	Y	N	N	N	Y	Y	Y	N	N	N	N	N	N	N	N	N	N	Y	Y	N	2	2	0	2	2	0	0
KW94	11	More than 2 years	female		28	1				Y	Nurse		2	Less or equal to 2 years	postsecondary	NonGraduate	NG				N	N	N	N	N	N	N	N	N	N	N	N	N	N	N	N	N	N	N	N	N	N	2	2	2	2	2	2	2
KW95	11	More than 2 years	female		28	1				Y	Nurse		2	Less or equal to 2 years	postsecondary	NonGraduate	NG				N	N	N	N	N	N	N	N	N	N	N	N	Y	N	N	N	N	N	N	N	N	N	2	2	2	2	2	2	2
KW96	11	More than 2 years	female		29	1				Y	Nurse		5	More than 2 years	postsecondary	NonGraduate	NG				N	N	N	N	N	N	N	N	N	N	N	N	N	N	N	N	N	N	N	N	N	N	2	2	2	2	2	2	2
MR02	2	Less or equal to 2 years	male		26	1				Y	Nurse		3	More than 2 years	postsecondary	NonGraduate	NG				Y	N	Y	N	N	Y	Y	Y	N	N	N	N	N	N	N	N	Y	N	N	Y	Y	N	0	0	1	2	2	0	1
MR06	10	More than 2 years	male		26	5	Less or Equal to 2 years			Y	Nurse		5	More than 2 years	postsecondary	NonGraduate	NG				N	N	N	N	N	Y	Y	Y	N	N	Y	N	N	N	N	N	Y	N	N	Y	Y	N	1	1	1	0	2	2	1
MR07	17	More than 2 years	male		26	1				Y	Nurse		1	Less or equal to 2 years	diploma	NonGraduate	NG				N	N	Y	N	N	Y	Y	Y	N	N	Y	N	N	N	N	N	Y	N	N	Y	Y	Y	0	0	1	0	2	0	0
MW01			female		37	5	Less or Equal to 2 years			Y	Nurse		18	More than 2 years	diploma	NonGraduate	NG				N	N	N	N	N	N	Y	Y	N	N	Y	Y	N	N	N	N	Y	Y	Y	Y	Y	N	2	1	1	0	9	2	1
MW03	24	More than 2 years	female		28	3	Less or Equal to 2 years			Y	Nurse		4	More than 2 years	postsecondary		NG				N	N	Y	N	N	Y	Y	Y	N	N	N	N	N	N	N	Y	Y	N	N	Y	Y	N	0	0	0	2	2	1	1
[truncated: 48 more columns]
